# Supplementary material for: Is the Intrasexual Competition in Male Red Deer Reflected in the Ratio of Stable Isotopes of Carbon and Nitrogen in Faeces?
Source: Animals (Basel). 2023 Jul 24;13(14):2397. doi: 10.3390/ani13142397 (PMC10375991; doi:10.3390/ani13142397)
Supplement: Supplementary file 1 [file animals-13-02397-s001.zip]

Archive with 1 entries (1 files):
- animals-2473810-supplementary.pdf
